# Supplementary material for: What Makes Canine Search and Rescue Successful? Insights into Environmental, Management, and Personality Factors
Source: Animals (Basel). 2026 Feb 19;16(4):664. doi: 10.3390/ani16040664 (PMC12937267; doi:10.3390/ani16040664)
Supplement: Supplementary file 1 [file animals-16-00664-s001.zip]

Archive with 1 entries (1 files):
- animals-4102701-supplementary.pdf
